# Supplementary material for: JcDREB2, a Physic Nut AP2/ERF Gene, Alters Plant Growth and Salinity Stress Responses in Transgenic Rice
Source: Front Plant Sci. 2017 Mar 6;8:306. doi: 10.3389/fpls.2017.00306 (PMC5337505; doi:10.3389/fpls.2017.00306)
Supplement: Supplementary file 1 [file Table_1.XLSX]

## Sheet: Sheet1
Supplementary Table S1. Primers used in this study
Genes	Accession No. in GenBank	Forward (5`→3`)	Reverse (5`→3`)	Restriction sites
Gene cloning
JcDREB2	JCGZ_24071	GCGAGCTCAAGATTTGAACTGAGAAATATGGC	GCTCTAGAAAATTTAAAGAGCTGCCCAATC	Sac I/ Xba I
Subcellular localization
JcDREB2	JCGZ_24071	CGGAATTCAAGATTTGAACTGAGAAATATGGC	GGGGTACCAAGAGCTGCCCAATCAATCT	EcoR I/Kpn I
Semi-quantitative RT-PCR
JcDREB2	JCGZ_24071	ATCTATAATAGCAAAACAGCACCAGT	TTTGGGCTTGGATTTGGAGA
OsUbiquitin	Os06g0681400	TTCCATGCTGCTCTACCACAG	AGGGTTCACAAGTCTGCCTATT
qRT-PCR
OsGA20ox1	Os03g0856700	GCCACTACAGGGCCGACAT	TGGTTGCAGGTGACGATGAT
OsGA20ox2	Os01g0883800	CCAATTTTGGACCCTACCGC	GAGAGAAGCCCAACCCAACC
OsGA20ox4	Os05g0421900	CATTTATGTTGGCCTAATTAATCGAA	CCTGCCTTCCCACAATAAAAATTAC
OsGA3ox2	Os01g0177400	TCCTCCTTCTTCTCCAAGCTCAT	GAAACTCCTCCATCACGTCACA
OsCPS1	Os02g0278700	GCGTGCATTTTCGAACCAA	TTGGCCAGCACTGACACTCT
OsKO2	Os06g05700100	TGCTACCAGCGACTATTGTGATTT	GTGCAGAAGTACCCAACATGCTT
OsKAO	Os06g0110000	CAGCAACGCAGAACGGATTAA	ACGTTGACGCAGCGAAGTG
GID2	Os04g0611800	CGGCATGCTTGATTTGGGACATGA	TCACGCAACTGTCCTCATAGCACT
OsGR3	Os10g0415300	CCCGAGATTATTCAGGGTATTG	CTCATCCACAGCATCTCTCCG
OsHKT1;1	Os04g0607500	TTCACCACTCTTGCGGCTATG	TGTTTGTAGCCAGTCTCCCCAG
OsP5CS	Os05g0455500	CTCAAATCAAGGCGTCAACTAAGA	TTTGTCAATATATACGTGGCATATACCA
SNAC1	Os03g0815100	GTCAAGACTGATTGGATCATGC	CCAATCATCCAACCTGAGAGA
OsUbiquitin	Os06g0681400	TTCCATGCTGCTCTACCACAG	AGGGTTCACAAGTCTGCCTATT
JCDREB2	JCGZ_24071	TTGAAAGGTGAACTGAAAAGGGA	GTGAAGAAGAACCAGCCAATGAT
JcAction	JQ806331	TAATGGTCCCTCTGGATGTG	AGAAAAGAAAAGAAAAAAGCAGC
